# Supplementary material for: The Effects of Non-Guided Versus Guided Podcast Production on Perception of English Reading Skills in Undergraduate Nursing Students: A Quasi-Experimental Study
Source: Nurs Rep. 2025 Nov 28;15(12):424. doi: 10.3390/nursrep15120424 (PMC12735567; doi:10.3390/nursrep15120424)
Supplement: Supplementary file 1 [file nursrep-15-00424-s001.zip]

Archive with 1 entries (1 files):
- nursrep-3914741-supplementary.pdf
